# Supplementary material for: Pilot-Scale Vinification of Cabernet Sauvignon Using Combined Lactiplantibacillus plantarum and Saccharomyces cerevisiae to Achieve Wine Acidification
Source: Foods. 2022 Aug 19;11(16):2511. doi: 10.3390/foods11162511 (PMC9407048; doi:10.3390/foods11162511)
Supplement: Supplementary file 1 [file foods-11-02511-s001.zip]

Archive with 2 entries (2 files):
- Table S1 .pdf
- Table S2.xlsx
