# Supplementary material for: Pilot-Scale Vinification of Cabernet Sauvignon Using Combined Lactiplantibacillus plantarum and Saccharomyces cerevisiae to Achieve Wine Acidification
Source: Foods. 2022 Aug 19;11(16):2511. doi: 10.3390/foods11162511 (PMC9407048; doi:10.3390/foods11162511)
Supplement: Supplementary file 1 [file foods-11-02511-s001.zip › Table S2.xlsx]

## Sheet: Sheet1
Table S2. Qualitative information about the analysed volatile compounds in Cabernet Sauvignon wines
Compounds	Retention time (min)	Retention index	Cas registry number	Concentrations (μg/L)
				D-SC	TA-SC	S-LP	PreAF-LP
Isobutyl acetate	8.89	1010	110-19-0	2,277.34 ± 23.14 c	1,833.62 ± 95.75 b	1,020.43 ± 34.48 a	1,976.14 ± 87.67 b
Isoamyl acetate	11.61	1122	123-92-2	185.84 ± 5.42 b	108.29 ± 1.34 a	97.80 ± 5.82 a	191.18 ± 8.17 b
Hexyl acetate	18.19	1273	142-92-7	11.86 ± 0.16 c	7.82 ± 0.74 b	4.25 ± 0.31 a	5.37 ± 0.22 a
2-Phenylethyl acetate	33.78	1798	103-45-7	31.31 ± 3.67 b	29.32 ± 1.39 b	11.92 ± 0.35 a	12.44 ± 0.46 a
Ethyl acetate	6.6	877	141-78-6	55,398.05 ± 609.17 a	55,799.40 ± 382.54 a	66,976.00 ± 958.55 b	64,385.25 ± 4,396.44 b
Ethyl butanoate	9.21	1047	105-54-4	106.29 ± 3.73 b	103.35 ± 1.23 b	77.64 ± 4.68 a	127.72 ± 7.28 c
Ethyl hexanoate	15.81	1232	123-66-0	903.99 ± 43.24 c	821.06 ± 51.74 c	477.62 ± 37.73 a	684.05 ± 26.34 b
Ethyl heptanoate	19.9	1334	106-30-9	6.07 ± 0.30 c	4.91 ± 0.64 b	3.32 ± 0.30 a	2.6 ± 0.15 a
Ethyl octanoate	24.22	1437	106-32-1	862.82 ± 71.22 d	546.01 ± 88.56 c	146.91 ± 1.16 a	342.8 ± 17.11 b
Ethyl nonanoate	29.22	1535	123-29-5	4.69 ± 0.08 c	4.03 ± 0.15 b	3.54 ± 0.03 a	3.51 ± 0.06 a
Ethyl decanoate	32.82	1647	110-38-3	130.85 ± 15.01 c	99.81 ± 14.89 b	38.26 ± 0.14 a	59.99 ± 0.21 a
Ethyl 3-hydroxybutyrate	28.8	1522	5405-41-4	514.45 ± 27.25 b	583.44 ± 7.35 c	385.1 ± 20.67 a	383.11 ± 1.38 a
Ethyl lactate	20.62	1350	97-64-3	22,375.3 ± 335.03 a	86,150.35 ± 5,320.34 b	114,821.5 ± 737.51 c	126,198.7 ± 19.66 c
Ethyl dodecanoate	39.94	1848	106-33-2	101.79 ± 3.13 c	90.36 ± 1.01 b	84.28 ± 0.08 a	85.59 ± 0.83 a
Diethyl succinate	34.09	1682	123-25-1	633.88 ± 92.01 bc	691.51 ± 16.79 c	444.41 ± 2.62 ab	533.68 ± 27.01 a
Ethyl isobutyrate	7.09	998	97-62-1	206.43 ± 3.06 b	160.38 ± 1.68 a	173.24 ± 11.77 a	288.74 ± 14.44 c
Ethyl 2-methylbutyrate	9.96	1064	7452-79-1	28.82 ± 0.97 b	30.46 ± 0.94 b	17.54 ± 1.72 a	32.20 ± 2.16 b
Ethyl isovalerate	10.47	1120	108-64-5	37.55 ± 6.58 b	35.64 ± 0.56 b	18.08 ± 1.66 a	47.72 ± 1.85 c
Ethyl 9-decenoate	34.4	1703	67233-91-4	40.54 ± 1.71 c	34.07 ± 1.5 b	26.6 ± 0.11 a	29.34 ± 0.08 a
Methyl octanoate	22.28	1390	111-11-5	4.04 ± 0.19 c	2.72 ± 0.34 b	1.26 ± 0.03 a	2.20 ± 0.06 b
Isoamyl hexanoate	25.16	1458	2198-61-0	6.40 ± 0.21 b	6.24± 0.28 b	5.17 ± 0.03 a	5.48 ± 0.05 a
3-Methylbutyl octanoate	34.12	1673	2035-99-6	12.06 ± 2.14 c	8.01 ± 0.07 b	2.25 ± 0.11 a	4.77 ± 0.06 a
Isoamyl lactate		1605	19329-89-6	42.07 ± 2.1 a	36.93 ± 0.12 a	370.22 ± 8.48c	287.17 ± 2.98 b
1-Hexanol	21.48	1344	111-27-3	1,786.34 ± 5.66 b	1,979.48 ± 99.07 c	2,214.96 ± 3.90 d	1,558.28 ± 13.77 a
(E)-3-Hexen-1-ol	25.04	1365	928-97-2	122.83 ± 5.88b	146.33 ± 12.54 c	77.65 ± 4.92 a	115.23 ± 0.82b
(Z)-3-Hexen-1-ol	22.01	1378	928-96-1	272.50 ± 2.62 c	213.96 ± 15.38 b	167.49 ± 4.00 a	218.19 ± 1.80 b
1-Butanol	13.07	1149	71-36-3	1,437.36 ± 9.67 a	2,034.81 ± 38.34 c	1,819.35 ± 41.05b	1,873.73 ± 78.44b
Isobutanol	11.24	1111	78-83-1	240,292 ± 8,763.88 b	219,126 ± 371.94 a	214,157 ± 6,051.42 a	264,662.50 ± 3,293.00 c
Isoamyl alcohol	15.39	1220	123-51-3	25,219.50 ± 1,914.14 b	27,527.20 ± 12,880.66 c	22,637.00 ± 3,289.46 a	24,621.95 ± 4,541.75 b
4-Methyl-1-pentanol	19.86	1316	626-89-1	66.66 ± 3.31 a	89.83 ± 3.77 c	60.78 ± 0.28 ab	72.97 ± 0.43 b
3-Methyl-1-pentanol	20.41	1297	589-35-5	167.26 ± 0.09 a	255.75 ± 9.50 b	168.49 ± 4.16 a	174.85 ± 0.91 a
1-Heptanol	25.81	1448	111-70-6	58.16 ± 1.05 c	50.52 ± 2.86 b	39.37 ± 1.07 a	43.73 ± 0.85 a
1-Octanol	30.01	1554	111-87-5	18.03 ± 0.42 c	16.27 ± 1.46 bc	3.81 ± 0.14 a	14.29 ± 0.67 b
1-Octen-3-ol	25.61	1443	3391-86-4	4.59 ± 0.05 a	6.09 ± 2.38 a	4.42 ± 0.21 a	4.25 ± 1.35 a
1-Decanol	37.91	1766	112-30-1	2.74 ± 0.33 a	2.45 ± 0.19 b	1.56 ± 0.02 a	1.98 ± 0.02 ab
Benzyl alcohol	42.42	1892	100-51-6	158.81 ± 18.79 bc	174.62 ± 15.64 c	131.11 ± 2.5 ab	109.08 ± 5.18 a
Phenylethyl alcohol	42.63	1938	60-12-8	62,278.00 ± 1,426.38 b	78,121.80 ± 2,987.81 c	38,050.10 ± 157.68 a	37,875.55 ± 2,014.48 a
Octanoic acid	48.78	2057	124-07-2	2,282.31 ± 635.02 c	2,048.17 ± 181.76 bc	502.56 ± 3.08 a	1,263.75 ± 151.54 ab
Decanoic acid	55.3	2292	334-48-5	50.41 ± 2.82 b	51.78 ± 1.74 b	28.20 ± 0.49 a	44.25 ± 7.08 b
Hexanoic acid	41.62	1863	142-62-1	2,877.46 ± 493.75 b	2,482.3 ± 246.27 b	1,121.08 ± 13.41 a	1,663.79 ± 116.52 a
Isobutyric acid	31.27	1590	79-31-2	6,796.09 ± 949.58 c	5,712.2 ± 335.31 bc	3,447.21 ± 149.45 a	4,449.45 ± 281.37 ab
Isovaleric acid	34.63	1745	503-74-2	18.31 ± 1.33 c	19.52 ± 0.71 c	6.20 ± 0.00 a	12.60 ± 0.24 b
Nonanal	23.53	1390	124-19-6	0.71 ± 0.06 b	0.54 ± 0.06 b	0.20 ± 0.01 a	0.08 ± 0.21 a
Decanal	27.79	1499	112-31-2	0.93 ± 0.10 b	0.80 ± 0.08 b	0.32 ± 0.05 a	0.39 ± 0.11 a
γ-Octalactone	42.55	1915	104-50-7	26.02 ± 0.03 a	26.01 ± 0.01 a	46.72 ± 0.24 b	46.22 ± 1.68 b
β-Damasone	40.41	1833	23726-93-4	12.61 ± 0.68 d	11.29 ± 0.37 c	7.75 ± 0.09 a	9.38 ± 0.17 b
α-Terpineol	32.46	1706	98-55-5	20.11 ± 2.53 c	1.05 ± 0.10 a	9.00 ± 0.10 b	1.04 ± 0.22 a
4-Terpineol	32.04	1633	562-74-3	2.11 ± 0.05 b	1.13 ± 0.33 a	2.10 ± 0.05 b	0.76 ± 0.04 a
Citronellol	38.04	1748	106-22-9	2.76 ± 2.41 ab	5.39 ± 0.17 b	3.00 ± 0.07 ab	0.53 ± 0.24 a
Nerol	39.56	1806	106-25-2	3.90 ± 0.25 c	3.44 ± 0.10 b	2.48 ± 0.01 a	2.30 ± 0.03 a
Nerolidol	43.75	2058	142-50-7	3.29 ± 0.15 c	2.49± 0.03 b	2.16 ± 0.00 a	2.23 ± 0.03 a
